# Supplementary material for: The genome sequence of Hirschfeldia incana, a new Brassicaceae model to improve photosynthetic light‐use efficiency
Source: Plant J. 2022 Nov 7;112(5):1298–315. doi: 10.1111/tpj.16005 (PMC10100226; doi:10.1111/tpj.16005)
Supplement: Supplementary file 1 — Table S1. Key raw data measured with the LI‐COR 6400XT. Table S2. anova on gross photosynthesis rates. Table S3. Tukey's range test on net and gross photosynthesis rates. Table S4. Respiration rates in the dark. Table S5. Flow cytometry‐based haploid genome size estimation. Table S6. Summary statistics of raw sequencing data. Table S7. Full QUAST report of nuclear assembly of H. incana. Table S8. Comparing chloroplast assemblies of H. incana, A. thaliana, B. rapa, and B. nigra. Table S9. Alignment of H. incana read data against the nuclear assembly. Table S10. Homology groups of Brassicaceae. Table S11. Homology groups containing photosynthesis‐associated genes. Table S12. Genes in homology groups expanded in H. incana, relative to A. thaliana, and found at an equal or higher number of copies in B. rapa and B. nigra. Table S13. Enriched GO terms in homology groups expanded in H. incana, relative to A. thaliana, and found at an equal or higher number of copies in B. rapa and B. nigra. Table S14. Used genomic assemblies. Table S15. Arabidopsis thaliana loci of genes of which expression was measured. Table S16. Primer sequences. [file TPJ-112-1298-s001.xlsx]

## Sheet: S1
Table S1: Key raw data measured with the Li-Cor 6400XT
Net CO2 assimilation	Stomatal conductance	PhiPSII	VPD leaf	T leaf	CO2 Reference	CO2 Sample	H2O Reference	H2O Sample	Rel. humidity sample	Flow	PAR	Measurement date	Plant	Species code	Species
36.5361	0.778809	0.303818	1.08168	24.7649	399.001	372.743	15.2341	20.395	72.6133	300.778	2198.57	2020-08-24	1a3	130006	B_rapa
36.125	0.719718	0.363587	1.14609	25.1115	399.883	373.922	15.321	20.4055	63.8114	300.793	1798.86	2020-08-24	1a3	130006	B_rapa
34.7271	0.686984	0.406598	1.13516	24.9704	399.798	374.86	15.4243	20.247	62.762	300.763	1500.89	2020-08-24	1a3	130006	B_rapa
32.209	0.624727	0.491291	1.1682	25.0444	400.003	376.839	15.5167	20.0592	59.3372	300.77	1098.24	2020-08-24	1a3	130006	B_rapa
28.7173	0.568024	0.558097	1.18536	25.0249	399.952	379.227	15.638	19.8534	57.7835	300.789	801.904	2020-08-24	1a3	130006	B_rapa
22.9309	0.49861	0.616819	1.21795	25.0559	399.991	383.247	15.7594	19.5891	56.1474	300.795	549.453	2020-08-24	1a3	130006	B_rapa
17.3288	0.428032	0.654908	1.24963	25.0679	399.758	386.894	15.9001	19.2988	55.2884	300.77	398.69	2020-08-24	1a3	130006	B_rapa
12.8899	0.352083	0.675878	1.26009	24.9299	399.867	390.163	16.0926	18.9347	55.5807	300.698	298.682	2020-08-24	1a3	130006	B_rapa
7.89546	0.290445	0.696457	1.2932	24.9653	399.952	393.73	16.2493	18.6705	54.858	300.771	200.872	2020-08-24	1a3	130006	B_rapa
5.56877	0.252396	0.707804	1.31738	25.0181	399.989	395.419	16.3767	18.5288	54.6309	300.773	148.068	2020-08-24	1a3	130006	B_rapa
2.76574	0.231405	0.718462	1.32676	25.0273	400.063	397.417	16.4618	18.4534	54.4324	300.774	99.4483	2020-08-24	1a3	130006	B_rapa
1.59625	0.218146	0.725416	1.33064	25.0291	400.105	398.278	16.5336	18.4195	54.3324	300.745	75.1174	2020-08-24	1a3	130006	B_rapa
-3.71653	0.200086	0.72768	1.33351	25.0265	400.004	401.764	16.6491	18.3857	54.2423	300.777	0.0836613	2020-08-24	1a3	130006	B_rapa
37.3365	0.697704	0.287135	1.04981	25.0825	399.909	373.358	16.785	21.3079	77.9521	300.791	2199.76	2020-08-24	1a1	170019	B_nigra
35.8235	0.710756	0.332206	0.993792	24.6867	400.081	374.595	16.7682	21.123	72.4314	300.784	1801.83	2020-08-24	1a1	170019	B_nigra
34.359	0.689555	0.382814	1.03022	24.8889	400.063	375.532	16.7479	21.1379	65.8219	300.775	1500.89	2020-08-24	1a1	170019	B_nigra
31.3203	0.663353	0.461443	1.06963	25.0869	399.977	377.454	16.722	21.1195	60.2508	300.762	1102.26	2020-08-24	1a1	170019	B_nigra
27.3904	0.634784	0.531494	1.08143	25.067	399.988	380.117	16.6984	20.9656	57.8544	300.754	801.466	2020-08-24	1a1	170019	B_nigra
21.6705	0.617165	0.583917	1.07601	24.9592	400.057	384.024	16.6826	20.8184	55.338	300.747	549.104	2020-08-24	1a1	170019	B_nigra
16.4551	0.591522	0.615952	1.09595	25.0173	400.039	387.494	16.6817	20.7301	53.9826	300.743	398.405	2020-08-24	1a1	170019	B_nigra
12.5631	0.562708	0.638902	1.11118	25.0313	400.01	390.095	16.6887	20.605	53.0649	300.755	298.434	2020-08-24	1a1	170019	B_nigra
8.10944	0.526299	0.669933	1.12375	24.9942	399.967	393.082	16.6915	20.41	52.5128	300.732	200.652	2020-08-24	1a1	170019	B_nigra
4.95462	0.499876	0.686554	1.13591	24.9794	399.83	395.091	16.6817	20.2616	52.1357	300.731	147.949	2020-08-24	1a1	170019	B_nigra
2.32741	0.479551	0.703435	1.14599	24.9644	400.017	397.062	16.6607	20.1332	51.804	300.706	99.3951	2020-08-24	1a1	170019	B_nigra
1.6505	0.453114	0.715884	1.17405	25.0309	400.401	397.935	16.6079	19.9788	50.9703	300.709	75.2174	2020-08-24	1a1	170019	B_nigra
-4.17798	0.432225	0.734336	1.1906	25.0381	399.912	401.352	16.5607	19.8286	50.1313	300.728	0.188625	2020-08-24	1a1	170019	B_nigra
38.6809	0.810416	0.329441	1.02967	24.9667	400.023	372.357	16.278	21.3987	72.2573	300.812	2200.05	2020-08-25	1b2	130006	B_rapa
37.9679	0.791059	0.385978	1.02379	24.8543	400.146	373.002	16.2684	21.2487	65.5992	300.787	1800.79	2020-08-25	1b2	130006	B_rapa
36.7963	0.750183	0.438427	1.07587	25.1227	399.782	373.414	16.2519	21.2365	62.0391	300.796	1499.68	2020-08-25	1b2	130006	B_rapa
34.177	0.73549	0.51861	1.03898	24.7795	400.136	375.595	16.2328	20.9593	58.4155	300.761	1101.8	2020-08-25	1b2	130006	B_rapa
29.7849	0.680729	0.592805	1.09801	25.0457	400.145	378.54	16.2217	20.8718	55.0639	300.757	801.137	2020-08-25	1b2	130006	B_rapa
23.729	0.625538	0.644607	1.1214	25.0284	400.02	382.524	16.2165	20.6064	53.668	300.708	548.744	2020-08-25	1b2	130006	B_rapa
18.6484	0.556613	0.675022	1.16302	25.075	400.191	386.181	16.2003	20.2807	52.3027	300.722	398.306	2020-08-25	1b2	130006	B_rapa
13.6973	0.473936	0.692823	1.226	25.1943	400.053	389.474	16.1865	19.8817	51.5045	300.713	298.278	2020-08-25	1b2	130006	B_rapa
8.33051	0.374962	0.712485	1.2767	25.1325	400.064	393.29	16.1821	19.2585	51.6651	300.734	200.583	2020-08-25	1b2	130006	B_rapa
5.50371	0.293493	0.725015	1.33197	25.1353	400.007	395.326	16.1773	18.7115	51.7493	300.738	147.895	2020-08-25	1b2	130006	B_rapa
3.04468	0.242308	0.735538	1.36306	25.0972	400.022	397.126	16.1757	18.3288	50.9269	300.728	99.1755	2020-08-25	1b2	130006	B_rapa
1.1471	0.201674	0.743884	1.4077	25.1736	399.814	398.297	16.1706	18.0297	50.4797	300.733	74.948	2020-08-25	1b2	130006	B_rapa
-3.76487	0.180702	0.743188	1.41429	25.1055	399.997	401.814	16.1583	17.8359	49.9212	300.724	0.00301894	2020-08-25	1b2	130006	B_rapa
48.543	0.729495	0.440924	1.07076	24.9682	399.46	365.376	16.1795	21.0194	77.0246	300.787	2196.81	2020-08-25	1d1	190072	H_incana_BUR
47.3151	0.732454	0.497775	1.06847	24.9546	399.972	366.693	16.1701	21.0186	67.3089	300.767	1799.26	2020-08-25	1d1	190072	H_incana_BUR
45.6505	0.729394	0.543272	1.07765	25.0163	399.964	367.778	16.1742	21.0463	63.5994	300.764	1498.11	2020-08-25	1d1	190072	H_incana_BUR
40.6438	0.718708	0.616284	1.09403	25.0984	400.048	371.167	16.1623	21.0432	57.1195	300.728	1100.44	2020-08-25	1d1	190072	H_incana_BUR
34.2375	0.65582	0.668592	1.12634	25.1169	400.101	375.564	16.142	20.7568	53.8179	300.765	800.045	2020-08-25	1d1	190072	H_incana_BUR
24.0222	0.566453	0.707921	1.15158	24.9866	399.786	382.206	16.147	20.261	51.9723	300.735	548.055	2020-08-25	1d1	190072	H_incana_BUR
17.7852	0.43943	0.730154	1.2361	25.0858	400.055	386.856	16.1354	19.6083	49.82	300.72	397.731	2020-08-25	1d1	190072	H_incana_BUR
11.7723	0.316983	0.742998	1.34213	25.2854	399.925	390.997	16.1756	18.9323	49.2814	300.715	297.903	2020-08-25	1d1	190072	H_incana_BUR
6.10398	0.213018	0.760519	1.40499	25.2151	399.878	395.03	16.2052	18.1662	50.2059	300.707	200.456	2020-08-25	1d1	190072	H_incana_BUR
3.61803	0.180177	0.768599	1.40817	25.087	399.988	396.908	16.2221	17.8902	50.1259	300.729	147.808	2020-08-25	1d1	190072	H_incana_BUR
0.523214	0.155734	0.780714	1.42446	25.0769	399.99	399.048	16.2473	17.7099	49.7085	300.733	99.2334	2020-08-25	1d1	190072	H_incana_BUR
-1.09527	0.133519	0.79559	1.45189	25.141	399.875	400.081	16.2802	17.5618	49.3138	300.728	75.0846	2020-08-25	1d1	190072	H_incana_BUR
-6.90643	0.112566	0.778741	1.44025	25.0002	399.78	403.931	16.3377	17.4118	50.0522	300.767	-0.0510375	2020-08-25	1d1	190072	H_incana_BUR
39.3226	0.740981	0.337167	1.03956	24.9276	399.626	371.661	16.5397	21.3219	70.2308	300.766	2195.2	2020-08-25	1b1	170019	B_nigra
38.4515	0.695278	0.386738	1.03985	24.7803	399.998	372.71	16.5352	21.0455	68.3574	300.746	1799.6	2020-08-25	1b1	170019	B_nigra
36.4052	0.640621	0.444512	1.09116	24.9808	400.029	374.145	16.5281	20.9148	64.4766	300.767	1498.06	2020-08-25	1b1	170019	B_nigra
33.6226	0.575147	0.526274	1.1297	25.0258	400.004	376.067	16.5096	20.6156	62.2154	300.74	1100.93	2020-08-25	1b1	170019	B_nigra
29.3106	0.513641	0.596055	1.15528	24.9721	399.925	378.972	16.486	20.2607	60.4451	300.737	800.893	2020-08-25	1b1	170019	B_nigra
24.2181	0.466499	0.65168	1.18359	24.9782	400.155	382.671	16.4592	19.9889	58.5866	300.753	548.872	2020-08-25	1b1	170019	B_nigra
18.5104	0.421082	0.68368	1.20976	24.9647	399.949	386.351	16.4291	19.7013	57.7036	300.763	398.454	2020-08-25	1b1	170019	B_nigra
13.8466	0.387183	0.704834	1.21842	24.9673	399.965	389.548	16.576	19.6168	57.4109	300.747	298.358	2020-08-25	1b1	170019	B_nigra
8.81297	0.350949	0.726093	1.23844	24.9471	399.782	392.794	16.5674	19.3803	56.7442	300.725	200.727	2020-08-25	1b1	170019	B_nigra
6.04953	0.305705	0.742092	1.27092	24.9573	400.062	395.021	16.5477	19.0746	55.8793	300.739	148.031	2020-08-25	1b1	170019	B_nigra
3.70721	0.265256	0.755796	1.30084	24.9624	400.187	396.81	16.5318	18.7859	55.0653	300.749	99.55	2020-08-25	1b1	170019	B_nigra
1.05437	0.232704	0.763417	1.33313	24.9994	399.785	398.258	16.4999	18.5339	54.3638	300.746	75.221	2020-08-25	1b1	170019	B_nigra
-3.88866	0.212388	0.784421	1.34825	24.9867	399.99	401.806	16.4771	18.3589	53.8321	300.748	0.100469	2020-08-25	1b1	170019	B_nigra
50.8394	0.82484	0.422551	1.02646	24.9187	400.175	364.427	16.2554	21.4773	77.0045	300.794	2197.33	2020-08-26	1b3	190072	H_incana_BUR
48.9389	0.811528	0.486903	1.03722	24.9489	400.046	365.561	16.2274	21.4265	67.2652	300.766	1800.81	2020-08-26	1b3	190072	H_incana_BUR
46.6822	0.790588	0.533815	1.04884	24.9819	399.81	366.842	16.2369	21.3691	63.9128	300.743	1500.48	2020-08-26	1b3	190072	H_incana_BUR
41.6557	0.774292	0.607731	1.05458	24.9675	399.916	370.299	16.221	21.2829	57.4778	300.745	1098.82	2020-08-26	1b3	190072	H_incana_BUR
34.6509	0.756819	0.658689	1.06235	24.9713	399.768	374.813	16.2169	21.2091	54.4672	300.748	798.784	2020-08-26	1b3	190072	H_incana_BUR
26.1687	0.720134	0.698983	1.08615	25.0409	400.196	380.896	16.2267	21.1019	52.0542	300.724	551.84	2020-08-26	1b3	190072	H_incana_BUR
19.2245	0.681475	0.720277	1.09699	24.9955	399.98	385.354	16.2276	20.9052	51.0418	300.726	401.501	2020-08-26	1b3	190072	H_incana_BUR
13.7164	0.634077	0.735413	1.11892	24.9948	399.871	388.976	16.2218	20.6828	50.0202	300.708	302.1	2020-08-26	1b3	190072	H_incana_BUR
7.34697	0.580179	0.752912	1.14432	24.9916	399.563	392.993	16.2221	20.4194	48.8669	300.715	200.132	2020-08-26	1b3	190072	H_incana_BUR
4.76997	0.518066	0.762912	1.18938	25.0769	400.408	395.653	16.2088	20.1299	47.7425	300.716	147.648	2020-08-26	1b3	190072	H_incana_BUR
1.01348	0.45221	0.773753	1.24889	25.229	399.8	397.658	16.2021	19.8204	47.7121	300.751	98.9993	2020-08-26	1b3	190072	H_incana_BUR
-0.573285	0.380456	0.781541	1.27985	25.1435	399.927	399.029	16.2009	19.3443	47.7787	300.72	74.8555	2020-08-26	1b3	190072	H_incana_BUR
-6.43266	0.327147	0.816612	1.3144	25.1383	399.826	402.958	16.195	18.9866	47.8998	300.716	0.255016	2020-08-26	1b3	190072	H_incana_BUR
38.8798	0.714155	0.303751	1.09538	25.1556	400.174	372.466	16.3263	21.1976	72.589	300.756	2198	2020-08-26	1d2	170019	B_nigra
36.9352	0.683713	0.355177	1.07591	24.8985	400.047	373.733	16.3079	20.9016	68.7662	300.77	1800.41	2020-08-26	1d2	170019	B_nigra
35.6198	0.641389	0.405514	1.10431	24.957	399.856	374.475	16.2841	20.7257	63.7661	300.806	1499.33	2020-08-26	1d2	170019	B_nigra
33.3866	0.589322	0.492346	1.14069	25.0286	400.178	376.35	16.2564	20.4948	59.6135	300.779	1101.3	2020-08-26	1d2	170019	B_nigra
29.5804	0.541899	0.569154	1.1537	24.9488	400.18	378.976	16.2504	20.2118	56.6804	300.746	801.005	2020-08-26	1d2	170019	B_nigra
24.0269	0.504482	0.633544	1.1723	24.9336	400.056	382.609	16.2323	19.9938	54.4334	300.743	548.78	2020-08-26	1d2	170019	B_nigra
18.4075	0.457586	0.667603	1.20607	24.9805	399.976	386.345	16.2156	19.7428	53.1093	300.754	398.278	2020-08-26	1d2	170019	B_nigra
13.8056	0.407002	0.689834	1.24067	25.0065	400.076	389.607	16.1988	19.4431	52.2612	300.76	298.387	2020-08-26	1d2	170019	B_nigra
8.12706	0.355758	0.71244	1.28336	25.0718	399.657	393.071	16.1869	19.1361	50.982	300.749	200.716	2020-08-26	1d2	170019	B_nigra
6.46409	0.294365	0.728221	1.34486	25.1906	400.546	395.21	16.1726	18.7471	50.5087	300.723	148	2020-08-26	1d2	170019	B_nigra
2.50884	0.241284	0.742887	1.37684	25.1426	399.745	397.198	16.1609	18.3334	50.3188	300.746	99.4043	2020-08-26	1d2	170019	B_nigra
1.02203	0.201393	0.75253	1.40701	25.1338	400.169	398.733	16.1526	18.0138	50.2265	300.738	75.2195	2020-08-26	1d2	170019	B_nigra
-4.30881	0.159821	0.773385	1.46194	25.2542	400.054	402.288	16.1516	17.6933	49.0354	300.738	-0.0320925	2020-08-26	1d2	170019	B_nigra
50.3603	0.915207	0.422731	1.0018	24.9813	399.873	364.327	16.0272	21.5577	72.0808	300.782	2198.9	2020-08-27	1c3	190072	H_incana_BUR
48.5286	0.86472	0.479558	1.01406	24.9295	400.079	365.823	16.0244	21.3408	66.5773	300.779	1800.81	2020-08-27	1c3	190072	H_incana_BUR
45.7626	0.810333	0.526249	1.03404	24.9235	400.077	367.725	16.0245	21.1336	63.9362	300.747	1499.81	2020-08-27	1c3	190072	H_incana_BUR
40.9485	0.735612	0.597932	1.05679	24.8638	399.912	370.873	16.0216	20.7976	59.5172	300.761	1101.97	2020-08-27	1c3	190072	H_incana_BUR
34.0499	0.645061	0.656712	1.1175	25.0174	400.042	375.683	16.0147	20.4859	56.2659	300.749	801.458	2020-08-27	1c3	190072	H_incana_BUR
25.2455	0.55832	0.701194	1.08623	24.4949	400.07	381.804	16.0328	19.8272	57.8008	300.747	549.055	2020-08-27	1c3	190072	H_incana_BUR
18.2298	0.448708	0.724261	1.22019	25.0262	399.915	386.425	16.019	19.4857	52.6415	300.73	398.49	2020-08-27	1c3	190072	H_incana_BUR
13.1302	0.376319	0.738668	1.28616	25.1742	400.04	390.08	16.0234	19.112	51.8449	300.739	298.523	2020-08-27	1c3	190072	H_incana_BUR
7.39699	0.320698	0.753297	1.3203	25.1558	399.936	393.926	16.0229	18.7414	51.2707	300.74	200.832	2020-08-27	1c3	190072	H_incana_BUR
4.00293	0.275803	0.765409	1.34513	25.1158	399.81	396.181	16.0275	18.4215	51.2274	300.709	147.919	2020-08-27	1c3	190072	H_incana_BUR
1.49256	0.242682	0.777307	1.37239	25.1339	399.978	398.111	16.029	18.1857	50.6283	300.75	99.4177	2020-08-27	1c3	190072	H_incana_BUR
0.0548591	0.220451	0.782975	1.38424	25.1014	400.141	399.299	16.026	18.0069	50.6191	300.739	75.1849	2020-08-27	1c3	190072	H_incana_BUR
-5.91126	0.195197	0.787939	1.40548	25.1124	400.056	403.254	16.0311	17.8169	50.7284	300.733	0.178984	2020-08-27	1c3	190072	H_incana_BUR
39.4026	0.716454	0.321526	1.05511	25.058	400.141	372.172	16.5402	21.1966	74.46	300.803	2198.24	2020-08-27	1a2	170019	B_nigra
38.087	0.721609	0.364983	1.01688	24.7603	399.956	372.912	16.5012	21.0179	69.0449	300.8	1800.58	2020-08-27	1a2	170019	B_nigra
36.5445	0.675099	0.421619	1.07136	25.0128	399.975	373.964	16.4735	20.9477	64.8314	300.756	1499.37	2020-08-27	1a2	170019	B_nigra
33.5475	0.618445	0.508672	1.09724	24.9963	399.947	376.019	16.4368	20.6585	60.3648	300.779	1101.58	2020-08-27	1a2	170019	B_nigra
30.151	0.573343	0.581601	1.11294	24.9436	400.309	378.716	16.4181	20.4075	57.5409	300.75	801.091	2020-08-27	1a2	170019	B_nigra
23.8877	0.528329	0.63874	1.13267	24.9131	400.057	382.703	16.3974	20.1569	54.798	300.732	548.839	2020-08-27	1a2	170019	B_nigra
18.0945	0.408402	0.67433	1.22414	25.0742	400.018	386.73	16.373	19.5544	53.2418	300.741	398.295	2020-08-27	1a2	170019	B_nigra
14.0434	0.31589	0.697238	1.26032	24.9219	400.166	389.779	16.3443	18.9106	51.7669	299.848	298.385	2020-08-27	1a2	170019	B_nigra
8.46513	0.279176	0.719403	1.31617	25.1121	399.825	393.226	16.3359	18.7141	50.9957	299.857	200.617	2020-08-27	1a2	170019	B_nigra
6.03274	0.234637	0.733215	1.3483	25.1204	400.101	395.249	16.3533	18.4108	51.7933	299.855	147.822	2020-08-27	1a2	170019	B_nigra
2.66446	0.200546	0.745802	1.36411	25.0667	399.995	397.495	16.3685	18.1545	51.2656	299.853	99.4417	2020-08-27	1a2	170019	B_nigra
0.950434	0.1798	0.752209	1.37773	25.047	399.958	398.666	16.3614	17.9823	50.8355	299.834	75.1308	2020-08-27	1a2	170019	B_nigra
-4.70988	0.153089	0.768034	1.42854	25.2128	400.166	402.719	16.3586	17.7942	49.5795	299.829	0.0463721	2020-08-27	1a2	170019	B_nigra
33.188	0.813567	0.27669	1.02131	25.0094	400.127	376.081	16.6091	21.7517	71.7204	300.769	2198.33	2020-08-28	1d3	130006	B_rapa
32.6456	0.832699	0.322565	0.984306	24.7608	400.138	376.484	16.5902	21.6519	65.5726	300.793	1799.58	2020-08-28	1d3	130006	B_rapa
31.2973	0.81639	0.370999	1.008	24.898	399.934	377.158	16.5817	21.6733	62.4326	300.756	1497.87	2020-08-28	1d3	130006	B_rapa
29.0051	0.802	0.456721	1.02091	24.9447	399.858	378.606	16.5571	21.6305	57.1281	300.746	1099.49	2020-08-28	1d3	130006	B_rapa
26.2811	0.786012	0.529073	1.0269	24.9312	400.094	380.666	16.5347	21.5444	55.2068	300.728	798.105	2020-08-28	1d3	130006	B_rapa
21.4612	0.775597	0.595284	1.02862	24.9019	399.849	383.634	16.5143	21.4706	52.5213	300.743	549.78	2020-08-28	1d3	130006	B_rapa
16.3806	0.755387	0.629265	1.04193	24.9364	399.978	387.146	16.5023	21.4025	51.4131	300.725	398.999	2020-08-28	1d3	130006	B_rapa
12.7247	0.727076	0.652585	1.05603	24.9471	400.086	389.714	16.4876	21.282	51.0055	300.726	299.006	2020-08-28	1d3	130006	B_rapa
8.00211	0.689979	0.676886	1.07134	24.9308	400.032	392.85	16.4642	21.0985	50.0363	300.682	201.024	2020-08-28	1d3	130006	B_rapa
5.4756	0.65579	0.690716	1.09635	25.0011	400.147	394.682	16.4572	20.9802	49.7165	300.718	148.251	2020-08-28	1d3	130006	B_rapa
1.6928	0.619211	0.705789	1.11342	24.9995	399.487	396.598	16.4524	20.8058	49.2984	300.735	99.5856	2020-08-28	1d3	130006	B_rapa
1.45177	0.579619	0.718163	1.14299	25.0722	400.008	397.338	16.4458	20.6473	48.9222	300.683	75.2107	2020-08-28	1d3	130006	B_rapa
-2.85516	0.521995	0.726722	1.17693	25.0984	400.026	400.323	16.4372	20.3562	48.4215	300.752	0.153865	2020-08-28	1d3	130006	B_rapa
39.3223	0.816422	0.323277	1.02105	25.0026	399.914	371.808	16.5899	21.7493	75.4755	300.79	2196.29	2020-08-28	1c2	190072	H_incana_BUR
38.9293	0.817131	0.38508	1.01263	24.9311	399.948	372.115	16.5783	21.6996	67.3673	300.781	1798.86	2020-08-28	1c2	190072	H_incana_BUR
37.293	0.81357	0.430066	0.995959	24.7793	400.126	373.413	16.5634	21.5801	63.5212	300.766	1498.17	2020-08-28	1c2	190072	H_incana_BUR
34.5374	0.787089	0.527574	1.01003	24.7938	399.901	375.04	16.5311	21.4674	57.0547	300.726	1100.7	2020-08-28	1c2	190072	H_incana_BUR
32.039	0.755487	0.607333	1.00646	24.65	400.008	376.875	16.4958	21.2324	55.0942	300.697	800.453	2020-08-28	1c2	190072	H_incana_BUR
25.8008	0.731449	0.677894	1.04319	24.8412	400.025	381.012	16.4578	21.2225	50.1465	300.743	548.203	2020-08-28	1c2	190072	H_incana_BUR
20.2119	0.695661	0.716227	1.07515	24.9607	399.913	384.628	16.44	21.1285	48.848	300.721	402.264	2020-08-28	1c2	190072	H_incana_BUR
15.3404	0.644521	0.737608	1.10494	25.0041	400.128	388.146	16.4229	20.9108	47.7997	300.716	297.833	2020-08-28	1c2	190072	H_incana_BUR
9.11424	0.591244	0.754989	1.12774	24.981	399.911	392.158	16.4118	20.6366	47.1168	300.726	200.225	2020-08-28	1c2	190072	H_incana_BUR
6.64653	0.540494	0.764787	1.15314	24.9761	400.178	394.161	16.4017	20.3716	46.5249	300.735	152.627	2020-08-28	1c2	190072	H_incana_BUR
2.97349	0.485322	0.775481	1.19398	25.0504	399.869	396.389	16.3898	20.1027	45.9109	300.714	99.28	2020-08-28	1c2	190072	H_incana_BUR
1.32122	0.435977	0.781298	1.23765	25.1518	399.969	397.68	16.3822	19.8579	45.8837	300.722	75.084	2020-08-28	1c2	190072	H_incana_BUR
-3.94249	0.375546	0.789261	1.27593	25.1591	400.002	401.353	16.3802	19.4868	46.339	300.721	0.141906	2020-08-28	1c2	190072	H_incana_BUR
46.6069	0.80864	0.41084	0.993462	24.9456	400.005	367.18	16.6554	21.5456	77.2457	300.792	2198.62	2020-09-03	4d2	190084	H_incana_NIJ
44.8738	0.797924	0.4621	0.973087	24.7411	400.068	368.449	16.6348	21.3656	70.0265	300.787	1800.46	2020-09-03	4d2	190084	H_incana_NIJ
42.8667	0.765154	0.51554	1.00879	24.9142	399.931	369.643	16.613	21.3321	64.9701	300.76	1499.28	2020-09-03	4d2	190084	H_incana_NIJ
38.3958	0.733359	0.581965	1.00854	24.8045	400.12	372.86	16.5925	21.1284	59.9392	300.762	1101.27	2020-09-03	4d2	190084	H_incana_NIJ
32.3235	0.674243	0.641141	1.06724	25.049	400.142	376.937	16.5647	21.0055	56.1348	300.753	800.576	2020-09-03	4d2	190084	H_incana_NIJ
24.0325	0.639639	0.683865	1.06972	24.9469	399.984	382.346	16.5519	20.7898	53.8609	300.728	548.369	2020-09-03	4d2	190084	H_incana_NIJ
17.836	0.606273	0.708405	1.07868	24.9018	400.096	386.63	16.5511	20.6151	53.2466	300.724	397.828	2020-09-03	4d2	190084	H_incana_NIJ
12.2597	0.548473	0.728022	1.11672	24.9824	399.925	390.245	16.5616	20.3913	52.1146	300.717	298.013	2020-09-03	4d2	190084	H_incana_NIJ
6.46303	0.454143	0.752262	1.18328	25.0953	399.953	394.289	16.552	19.9461	50.5097	300.71	200.296	2020-09-03	4d2	190084	H_incana_NIJ
3.34581	0.377239	0.765874	1.24269	25.1953	399.876	396.444	16.5624	19.5476	50.9148	300.741	149.025	2020-09-03	4d2	190084	H_incana_NIJ
0.830018	0.327518	0.778618	1.26822	25.157	400.028	398.396	16.5633	19.2223	50.5608	300.739	99.0286	2020-09-03	4d2	190084	H_incana_NIJ
-0.814152	0.289371	0.782931	1.28693	25.1228	400.076	399.642	16.5794	18.9733	50.8284	300.721	74.753	2020-09-03	4d2	190084	H_incana_NIJ
-7.3089	0.251604	0.796746	1.31084	25.1119	399.986	403.97	16.5862	18.7148	50.2156	300.738	0.201534	2020-09-03	4d2	190084	H_incana_NIJ
32.3453	0.817229	0.357884	0.993636	25.0054	400.057	376.646	16.7181	21.6579	69.7434	300.761	2195.11	2020-09-03	4c2	160015	A_thaliana
30.997	0.74371	0.395581	1.00965	24.926	399.785	377.398	16.7486	21.3501	67.717	300.765	1800.81	2020-09-03	4c2	160015	A_thaliana
30.0508	0.697611	0.44977	1.02343	24.8967	400.035	378.352	16.7633	21.1593	65.7419	300.748	1500.18	2020-09-03	4c2	160015	A_thaliana
27.6206	0.644865	0.521797	1.04116	24.8662	400.068	380.088	16.7709	20.9272	63.1595	300.759	1097.88	2020-09-03	4c2	160015	A_thaliana
24.3281	0.594176	0.592629	1.08202	24.9911	399.98	382.239	16.7561	20.7577	60.8518	300.742	802.141	2020-09-03	4c2	160015	A_thaliana
19.1065	0.572497	0.649124	1.07961	24.8989	399.841	385.616	16.7538	20.6094	60.2787	300.736	549.503	2020-09-03	4c2	160015	A_thaliana
14.4525	0.549646	0.686466	1.09248	24.9093	399.935	388.833	16.7473	20.5022	59.3877	300.737	398.77	2020-09-03	4c2	160015	A_thaliana
10.6905	0.532267	0.70746	1.10224	24.9164	400.259	391.679	16.7447	20.4204	59.1388	300.735	298.775	2020-09-03	4c2	160015	A_thaliana
6.22144	0.520802	0.729691	1.1054	24.8953	400.179	394.587	16.7392	20.3502	58.3336	300.748	200.956	2020-09-03	4c2	160015	A_thaliana
3.50245	0.515203	0.741535	1.10937	24.907	400.143	396.362	16.7462	20.3336	58.2417	300.736	148.121	2020-09-03	4c2	160015	A_thaliana
0.583455	0.51206	0.75253	1.10607	24.8699	399.96	398.126	16.7419	20.2981	58.1492	300.736	99.5956	2020-09-03	4c2	160015	A_thaliana
-0.92179	0.500948	0.760479	1.12832	24.987	399.838	399.003	16.7427	20.2962	57.8768	300.717	75.2666	2020-09-03	4c2	160015	A_thaliana
-5.79876	0.505694	0.781349	1.11316	24.9016	399.934	402.338	16.7497	20.2863	57.6598	300.754	0.0648432	2020-09-03	4c2	160015	A_thaliana
40.4335	0.987272	0.385971	0.914584	25.0012	399.553	370.616	17.0487	22.4535	77.4376	300.762	2195.06	2020-09-03	4c1	190084	H_incana_NIJ
37.7227	0.783017	0.439155	0.97943	25.0148	400.026	373.157	17.1515	21.8361	72.0682	300.797	1799.41	2020-09-03	4c1	190084	H_incana_NIJ
35.8908	0.692391	0.487136	0.998227	24.9301	399.945	374.446	17.2312	21.4929	69.6238	300.745	1502.3	2020-09-03	4c1	190084	H_incana_NIJ
32.2012	0.615896	0.562989	1.01779	24.8886	400.257	377.343	17.3262	21.2211	64.2081	300.779	1100.3	2020-09-03	4c1	190084	H_incana_NIJ
27.2035	0.565769	0.628856	1.0392	24.9323	400.053	380.538	17.4191	21.0913	61.7795	300.784	800.128	2020-09-03	4c1	190084	H_incana_NIJ
20.4871	0.523458	0.690329	1.05618	24.9772	399.958	384.969	17.5394	21.0084	59.4018	300.742	548.249	2020-09-03	4c1	190084	H_incana_NIJ
14.4427	0.486042	0.726641	1.06935	25.0131	400.012	389.105	17.6714	20.9458	58.558	300.706	397.796	2020-09-03	4c1	190084	H_incana_NIJ
9.69542	0.44918	0.74755	1.07294	24.9848	399.939	392.271	17.8098	20.8571	58.2622	300.741	298.057	2020-09-03	4c1	190084	H_incana_NIJ
3.90078	0.411557	0.766661	1.09266	25.0493	399.836	396.087	17.9274	20.7822	57.4226	300.727	200.427	2020-09-03	4c1	190084	H_incana_NIJ
1.02677	0.373541	0.777989	1.11281	25.1154	400.149	398.388	18.0582	20.7079	57.1923	300.716	147.6	2020-09-03	4c1	190084	H_incana_NIJ
-2.8588	0.334463	0.782643	1.13018	25.144	399.818	400.729	18.1713	20.5907	57.5007	300.755	99.1059	2020-09-03	4c1	190084	H_incana_NIJ
-4.69527	0.306294	0.790965	1.12544	25.0609	399.787	402.001	18.2691	20.4821	58.0327	300.738	74.8706	2020-09-03	4c1	190084	H_incana_NIJ
-10.369	0.277197	0.800044	1.13717	25.0733	400.125	406.179	18.3607	20.3908	57.193	300.74	0.161025	2020-09-03	4c1	190084	H_incana_NIJ
21.1398	0.4994	0.243479	1.05641	24.8775	399.439	384.085	17.442	20.7487	83.0798	300.775	2201.44	2020-09-04	4a2	160015	A_thaliana
20.5023	0.515497	0.28288	1.04044	24.8176	399.88	384.929	17.4389	20.7943	72.5055	300.801	1799.68	2020-09-04	4a2	160015	A_thaliana
20.2045	0.486725	0.339833	1.09381	25.0928	400.087	385.337	17.4393	20.7808	67.0128	300.78	1498.06	2020-09-04	4a2	160015	A_thaliana
17.4009	0.480165	0.499401	1.07187	24.8877	400.16	387.311	17.3809	20.613	56.2818	300.78	798.063	2020-09-04	4a2	160015	A_thaliana
14.2676	0.468265	0.579894	1.08595	24.9285	400.111	389.351	17.3504	20.5482	53.3058	300.724	549.87	2020-09-04	4a2	160015	A_thaliana
11.3468	0.453882	0.627588	1.10057	24.9656	399.945	391.142	17.3278	20.4744	51.9115	300.713	398.983	2020-09-04	4a2	160015	A_thaliana
8.84519	0.447804	0.655802	1.0916	24.8754	400.131	393.013	17.3135	20.3939	51.5388	300.752	298.887	2020-09-04	4a2	160015	A_thaliana
5.24641	0.44693	0.680972	1.09879	24.8951	399.947	395.21	17.264	20.359	49.4572	300.738	201.034	2020-09-04	4a2	160015	A_thaliana
3.10312	0.436838	0.696478	1.11165	24.9281	399.898	396.594	17.2294	20.2934	49.1287	300.736	148.053	2020-09-04	4a2	160015	A_thaliana
0.86521	0.433602	0.711119	1.10994	24.8962	399.934	398.124	17.2135	20.2511	48.9979	300.731	99.5368	2020-09-04	4a2	160015	A_thaliana
-0.287981	0.430345	0.719027	1.11171	24.886	400.06	399.021	17.1929	20.2133	48.5971	300.741	75.2398	2020-09-04	4a2	160015	A_thaliana
-5.1845	0.430944	0.757049	1.11938	24.9237	400.023	402.222	17.1611	20.2068	47.3369	300.693	0.214329	2020-09-04	4a2	160015	A_thaliana
26.9095	0.498771	0.286634	1.08728	24.9398	400.23	381.016	17.1537	20.5519	78.3825	300.798	2200.4	2020-09-04	4d1	160015	A_thaliana
26.1503	0.496109	0.341386	1.096	24.9903	400.12	381.406	17.1528	20.5611	70.7091	300.802	1799.85	2020-09-04	4d1	160015	A_thaliana
25.427	0.4906	0.384861	1.09408	24.9526	399.873	381.655	17.1432	20.5097	67.3324	300.799	1501.7	2020-09-04	4d1	160015	A_thaliana
24.0586	0.481327	0.473086	1.09019	24.8844	400.014	382.729	17.126	20.4204	61.4561	300.777	1098.3	2020-09-04	4d1	160015	A_thaliana
21.1954	0.465642	0.550232	1.11084	24.9638	399.978	384.606	17.1116	20.3648	58.0743	300.756	802.109	2020-09-04	4d1	160015	A_thaliana
17.3995	0.451478	0.618049	1.11572	24.936	399.923	387.098	17.0914	20.2644	55.5767	300.726	549.512	2020-09-04	4d1	160015	A_thaliana
13.7861	0.438886	0.662863	1.1296	24.9761	400.023	389.61	17.074	20.2011	54.1029	300.716	398.57	2020-09-04	4d1	160015	A_thaliana
10.3107	0.432691	0.689667	1.12832	24.9421	399.994	391.904	17.0685	20.1498	53.4035	300.722	298.579	2020-09-04	4d1	160015	A_thaliana
6.01968	0.430646	0.711473	1.12634	24.919	399.993	394.756	17.0647	20.1266	52.2918	300.729	200.75	2020-09-04	4d1	160015	A_thaliana
3.47914	0.428467	0.725247	1.12383	24.8903	399.957	396.413	17.057	20.0971	52.1463	300.742	147.975	2020-09-04	4d1	160015	A_thaliana
1.05991	0.427436	0.737971	1.12055	24.8601	400.072	398.138	17.0485	20.073	51.7018	300.704	99.4621	2020-09-04	4d1	160015	A_thaliana
-0.586752	0.42678	0.747823	1.12027	24.8553	399.926	399.087	17.0471	20.0659	51.6448	300.737	75.096	2020-09-04	4d1	160015	A_thaliana
-5.82865	0.425277	0.779349	1.13922	24.962	400.061	402.68	17.0166	20.0766	50.1925	300.702	0.3359	2020-09-04	4d1	160015	A_thaliana
38.0464	0.826003	0.353781	0.940613	24.8867	400.177	373.082	17.1922	21.9	79.9735	300.769	2198.49	2020-09-04	4b2	190084	H_incana_NIJ
36.5683	0.833484	0.406079	0.91994	24.77	400.163	374.074	17.2449	21.8862	71.7128	300.802	1800.81	2020-09-04	4b2	190084	H_incana_NIJ
34.8862	0.811665	0.442792	0.930589	24.8153	399.97	375.017	17.2833	21.8659	67.2169	300.789	1499.72	2020-09-04	4b2	190084	H_incana_NIJ
31.1386	0.773297	0.518124	0.963246	24.999	399.952	377.494	17.3473	21.8847	61.3943	300.763	1101.4	2020-09-04	4b2	190084	H_incana_NIJ
26.4736	0.776473	0.571201	0.936457	24.8355	399.801	380.473	17.4167	21.8445	58.9421	300.727	800.786	2020-09-04	4b2	190084	H_incana_NIJ
19.84	0.738444	0.628803	0.967671	25.0261	399.975	385.061	17.5233	21.8917	56.1762	300.737	548.527	2020-09-04	4b2	190084	H_incana_NIJ
14.2074	0.717221	0.661471	0.962536	24.9591	399.902	388.773	17.5899	21.8192	55.4093	300.759	397.957	2020-09-04	4b2	190084	H_incana_NIJ
9.76095	0.693459	0.684124	0.961859	24.9163	399.856	391.724	17.6489	21.7455	54.8135	300.707	298.241	2020-09-04	4b2	190084	H_incana_NIJ
4.57398	0.662925	0.711666	0.967034	24.9016	399.867	395.229	17.7183	21.668	54.1939	300.703	200.545	2020-09-04	4b2	190084	H_incana_NIJ
1.72303	0.643441	0.724547	0.972133	24.9092	399.975	397.262	17.7707	21.6318	54.0419	300.731	147.618	2020-09-04	4b2	190084	H_incana_NIJ
-1.13939	0.599355	0.742338	0.986111	24.9332	399.997	399.259	17.874	21.5393	53.8157	300.702	99.2933	2020-09-04	4b2	190084	H_incana_NIJ
-2.78789	0.566793	0.747744	0.998158	24.9642	399.824	400.238	17.9589	21.4794	53.655	300.707	74.9229	2020-09-04	4b2	190084	H_incana_NIJ
-8.44525	0.529493	0.784696	1.01199	24.9965	400.03	404.265	18.0559	21.4035	53.4439	300.686	0.0312626	2020-09-04	4b2	190084	H_incana_NIJ
31.4955	0.545964	0.327996	1.06252	25.0447	400.177	377.839	17.3784	20.9963	79.0455	300.783	2199.06	2020-09-04	4b1	160015	A_thaliana
29.8514	0.50751	0.377364	1.08286	25.0272	400.267	379.087	17.3207	20.7618	71.798	300.796	1799.26	2020-09-04	4b1	160015	A_thaliana
27.904	0.46856	0.428687	1.08627	24.8954	399.816	380.019	17.2814	20.4813	69.219	300.761	1501.52	2020-09-04	4b1	160015	A_thaliana
25.7789	0.434678	0.512392	1.1294	25.0446	400.109	381.76	17.2365	20.3344	62.8215	300.758	1098.44	2020-09-04	4b1	160015	A_thaliana
22.764	0.415567	0.579101	1.12847	24.9564	400.017	383.718	17.2131	20.178	60.7387	300.768	802.291	2020-09-04	4b1	160015	A_thaliana
18.4635	0.393969	0.645863	1.13736	24.9285	399.883	386.486	17.1978	20.0371	59.1896	300.773	549.557	2020-09-04	4b1	160015	A_thaliana
14.7263	0.381868	0.684927	1.14949	24.9549	400.087	389.187	17.1816	19.967	57.7746	300.742	398.814	2020-09-04	4b1	160015	A_thaliana
10.959	0.372574	0.707187	1.15179	24.9247	399.992	391.614	17.1627	19.8888	57.4967	300.715	298.774	2020-09-04	4b1	160015	A_thaliana
7.06606	0.363147	0.726402	1.16084	24.9379	399.973	394.196	17.1434	19.824	56.4056	300.732	200.93	2020-09-04	4b1	160015	A_thaliana
4.04961	0.357801	0.737383	1.1621	24.9227	399.841	396.079	17.1369	19.7822	56.2608	300.726	148.149	2020-09-04	4b1	160015	A_thaliana
1.97436	0.355546	0.748976	1.15427	24.8502	399.98	397.608	17.114	19.7253	55.6217	300.765	99.6393	2020-09-04	4b1	160015	A_thaliana
0.589743	0.349451	0.756009	1.18021	24.9875	400.083	398.623	17.0994	19.7257	55.2845	300.759	75.3066	2020-09-04	4b1	160015	A_thaliana
-4.52403	0.345053	0.783246	1.17677	24.9435	399.977	401.924	17.0916	19.6784	55.1231	300.772	0.15065	2020-09-04	4b1	160015	A_thaliana
44.4196	0.64146	0.401941	1.02572	24.9943	399.969	368.907	17.144	21.1935	82.0187	300.785	2194.86	2020-09-07	4a1	190084	H_incana_NIJ
42.229	0.628563	0.4487	1.0524	25.1638	399.825	370.202	17.1718	21.2493	73.4215	300.774	1801.57	2020-09-07	4a1	190084	H_incana_NIJ
40.3568	0.620864	0.490278	1.01754	24.8823	399.89	371.576	17.17	21.0663	70.2379	300.782	1501.73	2020-09-07	4a1	190084	H_incana_NIJ
36.2893	0.575388	0.561539	1.08404	25.1721	400.105	374.492	17.0877	20.9544	62.3092	300.738	1100.37	2020-09-07	4a1	190084	H_incana_NIJ
30.9069	0.55701	0.616906	1.05968	24.9117	400.076	378.107	17.0422	20.7078	58.9757	300.736	800.074	2020-09-07	4a1	190084	H_incana_NIJ
23.6121	0.5326	0.665062	1.07592	24.9236	400.17	383.071	17.0025	20.5705	55.1537	300.725	548.348	2020-09-07	4a1	190084	H_incana_NIJ
17.6948	0.488677	0.69271	1.11628	25.0249	400.078	386.962	16.9498	20.3623	53.8171	300.727	397.931	2020-09-07	4a1	190084	H_incana_NIJ
12.8115	0.433778	0.715583	1.15328	25.0589	399.954	390.18	16.9136	20.0615	53.0304	300.72	298.012	2020-09-07	4a1	190084	H_incana_NIJ
4.20088	0.340196	0.749362	1.21878	25.1001	400.03	396.172	16.8575	19.4925	51.5645	300.733	147.802	2020-09-07	4a1	190084	H_incana_NIJ
0.65247	0.290174	0.762737	1.27447	25.2429	399.958	398.564	16.8499	19.213	50.9175	300.733	99.2722	2020-09-07	4a1	190084	H_incana_NIJ
-0.516287	0.256901	0.767992	1.27033	25.0769	399.965	399.457	16.8487	18.9412	51.4117	300.73	75.1011	2020-09-07	4a1	190084	H_incana_NIJ
-7.15039	0.206004	0.764991	1.314	25.1222	399.958	403.995	16.8511	18.5965	50.1021	300.717	0.0956952	2020-09-07	4a1	190084	H_incana_NIJ

## Sheet: S2
Table S2: ANOVA on gross photosynthesis rates
Irradiance level	Factor	Degrees of freedom	Sum of Squares	Mean Square	F-value	p-value
0	Species	4	0.145	0.0362	0.037	0.997
	Residuals	14	13.703	0.9788
75	Species	4	3.019	0.7546	0.65	0.636
	Residuals	14	16.263	1.1616
100	Species	4	5.486	1.371	1.229	0.343
	Residuals	14	15.62	1.116
150	Species	4	11.56	2.8894	2.995	0.0558
	Residuals	14	13.51	0.9647
200	Species	4	10.37	2.5932	3.296	0.0451
	Residuals	14	10.23	0.7869
300	Species	4	42.95	10.737	7.842	0.00156
	Residuals	14	19.17	1.369
400	Species	4	88.68	22.17	11.15	0.000281
	Residuals	14	27.84	1.988
550	Species	4	180.3	45.07	17.02	2.68e-05
	Residuals	14	37.07	2.65
800	Species	4	395.4	98.85	21.17	8.11e-06
	Residuals	14	65.37	4.67
1100	Species	4	446	111.51	15.88	6.33e-05
	Residuals	14	91.3	7.02
1500	Species	4	843.2	210.8	17.09	2.79e-05
	Residuals	14	172.6	12.33
1800	Species	4	945.2	236.29	16.73	3.15e-05
	Residuals	14	197.8	14.13
2200	Species	4	1017.9	254.48	15.55	4.74e-05
	Residuals	14	229.1	16.37

## Sheet: S3
Table S3: Tukey’s range test on net and gross photosynthesis rates
Species	Irradiance level	Mean net photosynthesis rate	HSD groups net photosynthesis rate	Mean gross photosynthesis rate	HSD groups gross photosynthesis rate
B. rapa 'R-o-18'	0	-3.44552	a	-0.0659137	a
B. nigra 'DG2'	0	-4.27133	ab	-0.180232	a
A. thaliana Col-0	0	-5.33399	ab	-0.281197	a
H. incana 'Burgos'	0	-5.79821	b	-0.301068	a
H. incana 'Nijmegen'	0	-8.31838	c	-0.307464	a
B. rapa 'R-o-18'	75	1.39837	a	4.77798	a
B. nigra 'DG2'	75	1.16933	a	5.26043	a
H. incana 'Burgos'	75	-0.0731193	ab	5.42402	a
A. thaliana Col-0	75	-0.301695	ab	4.75109	a
H. incana 'Nijmegen'	75	-2.2034	b	5.80752	a
B. nigra 'DG2'	100	2.80198	a	6.89308	a
B. rapa 'R-o-18'	100	2.50107	a	5.88068	a
H. incana 'Burgos'	100	1.50069	ab	6.99783	a
A. thaliana Col-0	100	1.12073	ab	6.17352	a
H. incana 'Nijmegen'	100	-0.628925	b	7.38199	a
B. nigra 'DG2'	150	5.87525	a	9.96635	a
B. rapa 'R-o-18'	150	5.51603	ab	8.89564	a
H. incana 'Burgos'	150	4.75936	abc	10.2565	a
A. thaliana Col-0	150	3.53358	bc	8.58637	a
H. incana 'Nijmegen'	150	2.57412	c	10.585	a
B. nigra 'DG2'	200	8.37865	a	12.4698	a
B. rapa 'R-o-18'	200	8.07603	ab	11.4556	a
H. incana 'Burgos'	200	7.49054	ab	12.9877	a
A. thaliana Col-0	200	6.1384	bc	11.1912	a
H. incana 'Nijmegen'	200	4.97926	c	12.9902	a
B. nigra 'DG2'	300	13.5647	a	17.6558	ab
H. incana 'Burgos'	300	13.4898	a	18.987	a
B. rapa 'R-o-18'	300	13.104	a	16.4836	ab
H. incana 'Nijmegen'	300	11.1319	ab	19.1428	a
A. thaliana Col-0	300	10.2014	b	15.2542	b
H. incana 'Burgos'	400	18.8628	a	24.36	a
B. nigra 'DG2'	400	17.8669	a	21.958	ab
B. rapa 'R-o-18'	400	17.4526	a	20.8322	bc
H. incana 'Nijmegen'	400	16.0452	ab	24.0561	a
A. thaliana Col-0	400	13.5779	b	18.6307	c
H. incana 'Burgos'	550	25.3093	a	30.8064	a
B. nigra 'DG2'	550	23.4508	a	27.5419	ab
B. rapa 'R-o-18'	550	22.707	a	26.0867	b
H. incana 'Nijmegen'	550	21.9929	a	30.0038	a
A. thaliana Col-0	550	17.3093	b	22.3621	c
H. incana 'Burgos'	800	33.7444	a	39.2415	a
H. incana 'Nijmegen'	800	29.2269	ab	37.2378	ab
B. nigra 'DG2'	800	29.1081	ab	33.1992	bc
B. rapa 'R-o-18'	800	28.2611	b	31.6407	c
A. thaliana Col-0	800	21.4221	c	26.4749	d
H. incana 'Burgos'	1100	39.4464	a	44.9435	a
H. incana 'Nijmegen'	1100	34.5062	ab	42.5171	ab
B. nigra 'DG2'	1100	32.9692	b	37.0603	bc
B. rapa 'R-o-18'	1100	31.7971	bc	35.1767	c
A. thaliana Col-0	1100	25.8194	c	30.8722	c
H. incana 'Burgos'	1500	43.8471	a	49.3442	a
H. incana 'Nijmegen'	1500	38.5001	ab	46.511	ab
B. nigra 'DG2'	1500	35.7321	b	39.8232	bc
B. rapa 'R-o-18'	1500	34.2736	b	37.6532	cd
A. thaliana Col-0	1500	25.8966	c	30.9494	d
H. incana 'Burgos'	1800	45.928	a	51.4251	a
H. incana 'Nijmegen'	1800	40.3485	ab	48.3594	ab
B. nigra 'DG2'	1800	37.3243	b	41.4154	bc
B. rapa 'R-o-18'	1800	35.5795	b	38.9591	cd
A. thaliana Col-0	1800	26.8752	c	31.928	d
H. incana 'Burgos'	2200	47.2662	a	52.7634	a
H. incana 'Nijmegen'	2200	42.3766	ab	50.3875	ab
B. nigra 'DG2'	2200	38.7354	ab	42.8265	bc
B. rapa 'R-o-18'	2200	36.135	bc	39.5146	cd
A. thaliana Col-0	2200	27.9725	c	33.0253	d

## Sheet: S4
Table S4: Respiration rates in the dark
Species	Respiration rate (Rd)
H. incana 'Burgos'	5.49714
H. incana 'Nijmegen'	8.01092
B. nigra 'DG2'	4.0911
B. rapa R-o-18	3.37961
A. thaliana Col-0	5.05279

## Sheet: S5
Table S5: Flow cytometry-based haploid genome size estimation
Sample	Species	Genotype	Relative DNA ratio*	N	Average rel. DNA ratio	Standard deviation rel. DNA ratio	Average genome size estimate (Mb)	Standard deviation genome size estimate (Mb)	Genome size estimate**
1	A. thaliana	Columbia	0.0542299						160.091
2	A. thaliana	Columbia	0.0518135						152.958
3	A. thaliana	Columbia	0.0501505						148.048
4	A. thaliana	Columbia	0.0529661						156.36
5	A. thaliana	Columbia	0.0567537	5	0.0531827	0.00249824	157	7.37503	167.542
6	H. incana	Nijmegen	0.171233						505.494
7	H. incana	Nijmegen	0.165563						488.756
8	H. incana	Nijmegen	0.159236						470.077
9	H. incana	Nijmegen	0.161551						476.912
10	H. incana	Nijmegen	0.175131						517.003
11	H. incana	Nijmegen	0.174825						516.099
12	H. incana	Nijmegen	0.17331	7	0.168693	0.00654566	497.995	19.3234	511.627
13	H. incana	Burgos	0.163399						482.367
14	H. incana	Burgos	0.165837						489.567
15	H. incana	Burgos	0.165837	3	0.165025	0.00140803	487.167	4.15664	489.567
* to Monstera deliciosa
**0.05318 corresponds to 157 Mb

## Sheet: S6
Table S6: Summary statistics raw sequencing data
SRA run ID	Strategy	Sequencing technology	Platform	Average read length (bp)	Read N50 (bp)	# of reads	# of bases	Genome fold coverage*	Haploid genome fold coverage*
SRR11319310	WGS**	Illumina paired-end	Hiseq X Ten	151	151	110339737	33322600574	68.4242	34.2121
SRR11319311	WGS	10X Genomics paired-end	Hiseq X Ten	151	151	357322370	45737263360	93.9164	46.9582
SRR11319312	WGS	PacBio SMRT	Sequel	14280	23103	720049	8470542758	17.3933	8.69666
SRR11319313	WGS	PacBio SMRT	Sequel	14303	23273	795056	9366172437	19.2324	9.61619
SRR11319314	WGS	PacBio SMRT	Sequel	14157	23034	706443	8258292712	16.9575	8.47874
SRR11319315	WGS	PacBio SMRT	Sequel	13746	22506	809996	9262565139	19.0196	9.50982
SRR11319316	WGS	PacBio SMRT	Sequel	19944	59155	225070	2322071419	4.76811	2.38406
SRR11319317	WGS	PacBio SMRT	Sequel	12860	21454	918037	9749799722	20.0201	10.0101
SRR11319318	WGS	PacBio SMRT	Sequel	11388	19383	884997	8455974508	17.3634	8.6817
SRR15206540	RNA-seq***	Illumina paired-end	Hiseq 2500	125	126	60113790	7507493691	-	-
*Assuming an estimated genome size of 487 Mb based on flow cytometry
**Whole genome sequencing
***RNA sequencing

## Sheet: S7
Table S7: Full QUAST report of nuclear assembly of H. incana
Metric	Number
# contigs (>= 0 bp)	384
# contigs (>= 1000 bp)	384
# contigs (>= 5000 bp)	384
# contigs (>= 10000 bp)	383
# contigs (>= 25000 bp)	364
# contigs (>= 50000 bp)	292
Total length (>= 0 bp)	398498366
Total length (>= 1000 bp)	398498366
Total length (>= 5000 bp)	398498366
Total length (>= 10000 bp)	398489899
Total length (>= 25000 bp)	398138321
Total length (>= 50000 bp)	395266071
# contigs	384
Largest contig	14995828
Total length	398498366
GC (%)	36.18
N50	5107600
N75	1899755
L50	25
L75	59
# N's per 100 kbp	13.45

## Sheet: S8
Table S8: Comparing chloroplast assemblies of H. incana, A. thaliana, B. rapa, and B. nigra
Species	Length (kb)	Protein-coding genes	tRNA-coding genes	rRNA-coding genes	Source
H. incana	153	85	37	8	This paper
A. thaliana	154	85	37	7	NC_000932.1
B. rapa	153	87	37	8	NC_040849.1
B. nigra	154	87	37	8	NC_030450.1

## Sheet: S9
Table S9: Alignments of H. incana read data against the nuclear assembly
Data	% aligned	% of aligned reads properly paired
Illumina genomic	99.2	95.78
10X genomic	93.5	88.44
PacBio genomic	81.5	-
Illumina RNA-seq	93.6	94.55

## Sheet: S10
Table S10: Homology groups of Brassicaceae	Supplementary Table 2. Homology groups
	A. arabicum	A. thaliana	S. irio	R. raphanistrum	R. sativus	B. rapa	B. nigra	H. incana
# of genes	22555	27539	49956	38174	46588	46250	59851	32313
# genes in species-specific homology groups	6498	6414	19767	3337	2385	7266	14860	1087
% of genes in species-specific homology groups	28.8096	23.2906	39.5688	8.74155	5.11934	15.7103	24.8283	3.36397
# of non-species-specific homology groups containing genes of species	11843	16354	16740	19909	22299	21238	22339	19244
% of non-species-specific homology groups containing genes of species	47.4403	65.5103	67.0566	79.7508	89.3246	85.0745	89.4849	77.087
# of non-species-specific homology groups containing genes of this species and H. incana	11198	15097	15005	16604	18141	18410	18390	19244
% of non-species-specific H. incana homology groups containing genes of this species	58.1896	78.4504	77.9724	86.2814	94.2683	95.6662	95.5623	100

[truncated: 6 more sheets: S11, S12, S13, S14, S15, S16]
